# Supplementary material for: Analysis and Comparison of Rapid Methods for the Determination of Ochratoxin a Levels in Organs and Body Fluids Obtained from Exposed Mice
Source: Toxins (Basel). 2022 Sep 13;14(9):634. doi: 10.3390/toxins14090634 (PMC9503121; doi:10.3390/toxins14090634)
Supplement: Supplementary file 1 [file toxins-14-00634-s001.zip]

Archive with 1 entries (1 files):
- toxins-1874636-supplementary.pdf
